# Supplementary material for: Ceritinib-Induced Regression of an Insulin-Like Growth Factor-Driven Neuroepithelial Brain Tumor
Source: Int J Mol Sci. 2019 Aug 30;20(17):4267. doi: 10.3390/ijms20174267 (PMC6747232; doi:10.3390/ijms20174267)
Supplement: Supplementary file 1 [file ijms-20-04267-s001.zip]

Archive with 5 entries (4 files):
- ijms-555808-proofed-supplementary/
- ijms-555808-proofed-supplementary/Supplementary data_rev.pdf
- ijms-555808-proofed-supplementary/supplementary Figure 1.pdf
- ijms-555808-proofed-supplementary/Supplementary material and methods_rev.pdf
- ijms-555808-proofed-supplementary/supplementary-Figure 2.pdf
